# Supplementary material for: Efficacy and safety of concomitant use of proton pump inhibitors with aspirin-clopidogrel dual antiplatelet therapy in coronary heart disease: A systematic review and meta-analysis
Source: Front Pharmacol. 2023 Jan 10;13:1021584. doi: 10.3389/fphar.2022.1021584 (PMC9871580; doi:10.3389/fphar.2022.1021584)
Supplement: Supplementary file 1 [file DataSheet1.ZIP]

Archive with 3 entries (3 files):
- Supplementary Figure S1.tif
- Supplementary Table S1.docx
- Supplementary Table S2.docx
